# Supplementary material for: NMDAR-dependent long-term depression is associated with increased short term plasticity through autophagy mediated loss of PSD-95
Source: Nat Commun. 2021 May 14;12:2849. doi: 10.1038/s41467-021-23133-9 (PMC8121912; doi:10.1038/s41467-021-23133-9)
Supplement: Supplementary file 4 — Source Data [file 41467_2021_23133_MOESM4_ESM.xlsx]

## Sheet: Figure 1b
	all				mean/cell
	t0	t10	t30		t0	t10	t30
	11.7538	17.3077	14.4694		13.5864	15.3134	16.1275
	16.7308	21.7009	29.9388		14.4147	14.8658	14.0079
	22.4461	5.94017	6.70408		26.105	17.2146	11.9002
	5.63077	30.4872	25.602		13.3518	12.6146	15.4246
	5.7	5.74359	13.0816		14.9497	9.96898	13.2812
	26.6	22.641	6.96939		20.7	11.6898	5.30252
	16.3154	14.8803	23.5512		18.573	13.222	13.1947
	11.3077	10.2735	24.3228		23.1308	14.3516	6.97253
	9.69231	8.84615	21.063		25.5722	15.6855	10.7203
	10.0692	12.8638	6.96063		26.7972	20.3506	13.0281
	29.1154	22.6537	27.6378		18.1782	5.03557	13.264
	22.4077	19.2451	6.65354		19.9614	10.8438	14.4674
	6.23846	9.42413	20.8346		24.1571	7.70433	14.61
	8.89231	20.4669	54.5669		15.2315	10.6258	13.996
	12.5	11.2685	12.4409		21.4553
	11.0769	11.5253	5.33071		13.8187
	12.3942	19.2763	7.53543		26.0769
	22.6788	6.9572	5.25984
	17.1971	13.8677	14.4094
	8.10219	26.6926	26.4286
	32.219	96.7328	8.68067
	5.62044	22.1121	7.09244
	67.0219	5.98276	13.2773
	14.1606	6.96552	11.4034
	14.1533	14.6207	20.2773
	5.07299	8.05172	12.1984
	5.48175	9.12069	18.6508
	8.19708	8.25862	9.31343
	9	16.8017	21.4328
	13.365	19.3448	18.4776
	9.43066	5.0431	19.6343
	19.3942	7.34483	6.8806
	22.3869	5.49138	14.2239
	24.0794	11.681	20.6045
	9.43651	18.8362	15.7313
	11.3016	8.58621	12.7537
	8.34127	40.3276	13.5672
	35.6032	10.1046	11.4702
	6.56349	22.4535	24.6866
	79.4603	5.45349	9.98508
	26.5317	15.7442	20.2164
	37.0079	5.43023	32.791
	13.0794	24.2791	8.0597
	51.127	7.93651	8.72388
	32.3333	9.80952	12.0373
	51.5447	6.63492	7.79412
	11.7155	9.21429	5.17647
	10.4065	23.2936	10.1985
	8.17886	14.6587	34.0795
	8.95122	10.373	5.63576
	8.78862	8.77778	17.2119
	6.53658	7.51587	5.75824
	8.65041	6.78571	6.06593
	11.4472	13.2195	5.81319
	12.6179	39.5122	10.5604
	8.03252	32.7735	5.8022
	11.7361	8.75261	7.83516
	11.4444	16.4042	22.8305
	74.1736	66.8084	12.5339
	6.20833	10.0348	5.67797
	17.8681	5.12195	6.8983
	10.6667	10.4808	6.95763
	15.3056	17.1707	7.11864
	9.45833	7.45645	10.6186
	7.44444	8.66202	21.8475
	6.40278	15.6446	8.16102
	7.33333	21.0801	27.6289
	12.1042	42.9617	17.9588
	6.53472	9.52613	15.3196
	9.24306	8.08696	6.91753
	18.2222	7.20652	5.90722
	15.0486	6.90217	5.61856
	40.7185	15.0833	9.12371
	15.2741	11.8214	28.5361
	47.4815	9.60714	6.08247
	8.31111	9.48809	10.7217
	21.4	9.45238	9.49484
	13.3926	16.2857	22.7091
	10.163	7.29762	30.4364
	18.4815	7.71429	5.15454
	7.08889	6.59615	8.25455
	13.0296	8.65385	16.5545
	32.2074	5.99038	8.30909
	17.2815	7.77885	5.76364
	8.81481	7.51923	13.7182
	25.3185	11.4231	10.8091
	11.9926	7.13462	29.8909
	6.88889	6.53846	14.1182
	21.963	6.88393	8.07273
	25	8.99107	14.2818
	50.8	11.8661	9.85455
	30.6444	6.49107	6.13636
	10.8444	5.16964	13.9273
	28.6518	8.76786	14.4364
	26.0963	16.3036	24.1727
	12.244	10.4643	7.68182
	24.5119	5.41964	18.4273
	13.244	5.57143	5.95455
	44.2143	7.16964	37.1636
	31.3869	19.1071	38.3709
	21.6607	7.6875	25.7748
	17.5893	15.4911	39.5497
	24.9167	8.375	6.21192
	10.7917	13.0804	5.15232
	7.83333	7.1875	14.4901
	8.74405	20.9286	6.19868
	12.631	18.375	7.50993
	11.875	9.75893	5.2053
	41.6012	22.1161	5.49669
	8.81548	5.17323	35.8676
	24.5	15.6614	9.58282
	17.9821	6.24409	48.5767
	13.3512	27.685	15.1656
	13.5615	11.82	19.3497
	17.8923	17.0333	21.7546
	45.9231	7.34667	12.8712
	24.6769	33.8333	21.865
	37.3923	5.50667	15.3006
	27.5462	6.26	23.9141
	11.7692	7.34667	12.6994
	6.78462	38.38	6.9816
	34.7308	5.86667	10.0123
	14.6077	29.6933	12.3436
	24.0231	9.78	8.46626
	25.7231	21.66	9.49693
	34.1615	8.78667	10.6503
	22.4538	9.04	6.87117
	46.1769	6.04	8.14724
	9.22308	37.6712	7.09202
	15.8231	11.0069	10.0245
	11.2308	21.9041	15.6442
	15.7846	7.71233	7.91549
	36.5906	10.5411	32.2253
	12.4252	14.774	10.7042
	17.7874	30.5822	17.1972
	11.3465	5.93151	8.29577
	82.9055	11.8767	10.4507
	5.18898	10.137	11.7465
	68.9843	6.13014	8.84507
	29.4331	25.8712	27.1127
	18.0315	35.8957	15.6479
	6.02362	28.6687	14.1972
	16.8583	9.19018	26.4225
	7.95276	19.0184	13.493
	31.189	12.5951	7.98592
	30.9606	17.638	9.08451
	10.3543	6.94479	10.3239
	63.2756	14.2577	19.9155
	6.4252	10.5828	7.92958
	8.65278	6.99387	10.0141
	37.3681	7.83436	16.6338
	15.0417	27.908	7.77465
	12.3403	22.9939
	41.6875	26.6932
	6.79167	21.8466
	38.2847	10.8466
	9.3125	9.80982
	11.2708	11.8405
	20.375	21.7423
	56.9028
	9.59028
	25.4722
	50.7778
	9.52778
	48.2292
	8.27083
	47.6806
	15.6528
	30.4514
	8.17361
	16.1042
	40.2917
	24.4653
	10.1944
	46.2778
	64.4028
	59.6042
	36.6032
	11.1032
	25.6111
	13.119
	11.2936
	24.4524
	7.24603
	9.10317
	5.04762
	51.8651
	14.6066
	40.6393
	54.7213
	5.08197
	20.7705
	9.04918
	39.123
	42.8361
	6.95082
	51.3607
	35.6557
	18.2869
	16.7705
	26.918
	57.2787
	7.98361
	32.5738
	5.63115
	21.8771
	9.62295
	64.7213
	7
	29.2787
	7.10656
	22.8243
	12.7297
	33.027
	8.06757
	18.8108
	23.5676
	20.7027
	22.0714
	51.4571
	7.48571
	11.2
	8.24286
	8.72857
	10.3857
	40.7143
	11.7429
	30.7714
	48.3143
	38.7714
	9.98889
	9.65556
	11.1778
	13.8778
	12.3444
	26.2444
	19.0333
	9.2
	23.6778
	22.9667
	9.44444
	15.1667
	7.15676
	17.3297
	26.3459
	14.6486
	43.8162
	14.1189
	8.85405
	36.3351
	15.0162
	16.7568
	21.3405
	28.4216
	28.7784
	6.4375
	11.5625
	13.75
	18.3958
	6.34375
	7.0625
	5.32292
	5.28125
	6
	25.9167
	8.63542
	16.9271
	22.3958
	19.0312
	10.8125
	23.125
	30.0833
	16.8021
	13.2083
	9.28125

## Sheet: Figure 1c
t0	t10	t30
61.755	110.22	129.142
98.21	87.4692	64.6639
78.43	108.717	74.815
94.875	47.9312	79.783
70.955	93.9772	68.2152
70.38	74.535	70.3158
64.745	108.814	74.0179
80.5	97.9741	65.7594
122.705	140.003	84.547
77.165	126.045	117.348
56.81	54.3876	71.4611
72.795	71.0724	43.7368
50.37	80.5067	138.341
48.415	35.1284	53.6544
63.25	49.4869	53.1904
77.395	73.9868	77.799
124.89	176.587	69.2481
63.135	125.833	109.637
62.675	53.6414	89.6391
124.315	91.1727	69.1042
50.255	93.2137	107.035
87.745	59.6167	61.3858
51.52	79.1999	68.8392
64.63	56.0899	67.7039
52.67	118.312	51.9205
69.46	47.4654	51.4778
57.615	41.329	66.7268
78.89	67.0319	55.4195
81.19	53.806	67.0599
118.565	67.9262	53.1533
65.78	55.497	71.2372
100.51	101.894	70.2576
70.265	61.4746	66.0267
50.6	53.9654	59.8594
50.715	167.781	71.2806
50.715	80.8649	98.1953
79.35	48.5758	76.4932
82.685	57.8374	63.4811
73.14	69.4815	73.0162
53.015	152.733	71.5627
97.06	60.3741	59.955
74.75	106.887	63.4733
36.11	77.2497	48.3158
50.945	166.484	95.1069
83.72	103.346	81.4639
96.485	50.1671	69.1838
63.825	84.6852	83.3192
48.5875	92.6977	79.9377
50.3355	60.2169	97.1914
156.492	85.1043	84.5864
41.8945	64.2909	134.718
80.7415	73.2556	64.1679
70.357	99.6617	117.248
40.6295	68.7099	118.398
67.114	66.9548	42.8899
63.894	58.0943	65.3564
48.2195	73.5087	115.2
46.6325	66.1989	83.6522
54.372	54.0313	69.5437
47.7595	128.122	83.4334
45.678	83.3987	107.234
69.4255	96.3728	64.7325
80.6725	60.1366	65.0438
74.957	95.7844	83.4163
130.077	58.6083	96.8982
75.095	68.9617	94.6763
58.9375	82.095	73.7341
79.419	54.9196	75.5792
62.1	99.2041	105.361
84.2375	69.9546	57.1521
95.0245	62.9345	110.349
74.3245	62.5153	119.467
73.784	52.4929	102.969
57.822	64.8043	74.8597
63.572	131.164	109.761
45.701	103.735	91.4714
69.575	58.4518	107.087
49.7375	103.814	95.4801
81.397	63.0571	75.7597
96.5195	54.232	108.264
60.421	53.8488	128.744
89.976	94.9791	128.122
91.9655	52.7643	57.6497
68.057	58.7405	88.4288
104.489	106.669	64.7177
51.4395	81.2505	64.6351
81.788	73.011	109.867
73.8841	62.5642	64.373
77.7952	59.4765	68.0708
157.952	68.846	141.579
74.9685	64.3775	118.603
71.3276	101.471	129.011
84.9068	122.612	128.291
69.6992	54.6073	101.299
118.134	76.577	128.195
91.8666	67.9272	98.4947
62.5462	68.0263	120.474
70.9067	112.519	93.6024
67.4441	120.575	77.4641
74.6476	72.1386	69.906
142.487	116.594
72.9894	106.793
62.3323	79.8711
99.429	63.739
94.7703	61.4968
129.155	77.1328
103.229	43.4284
102.693	143.744
85.8418	85.7773
101.945	58.3631
86.4904	84.7177
75.7022	59.0138
73.96	68.0857
85.5864	125.254
163.758	126.792
103.517	77.5429
88.9283	90.1156
140.086	103.934
94.8635	98.4526
60.6464	72.3231
59.9691	119.886
101.264	68.6937
92.3841	74.7553
65.5477	57.8449
130.3	54.7113
99.9316	125.364
82.5079	93.7794
121.178
135.21
78.3219
56.8963
44.7936
45.2663
85.2047
49.8456
91.2295
91.7228
61.3813
60.5475
78.9716
60.636
139.094
49.0774
55.729
118.35
75.6895
63.664
88.2395
82.018
105.903
85.031
106.778
59.501
66.47
66.7345
68.0915
100.13
84.5365
52.394
51.888
51.8535
68.655
67.8615
54.073
142.232
55.4645
89.7805
146.406
69.506
83.904
69.4025
80.7415
61.916
61.778
111.803
48.4035
85.2495
116.886
83.973
77.5675
77.28
66.9185
114.977
108.813
78.89
77.395
78.108
79.7525
71.1505
78.591
88.9525

## Sheet: Figure 1e
t0	t10	t30
10.8	6.45	9.57
14.9	9.31	10.5
9.9	5.79	9.64
10.6	10.5	9.25
14.4	9.15	8.59
12	6.7	6.87
9.5	10.1	8.78
13.4	5.87	7.22
10.1	6.03	5.72
9.52	6.46	3.85
10.8	8.23
10.5	8.6
11	5.63

## Sheet: Figure 1f
t0	t180
14	7.64
8.97	7.19
11.6	7.05
7.5	6.34
12.2	9.35
7.79	7.62
14.4	8.67
10.8	4.92
8.04	9.01
10.3	4.84
11.8	5
14.3

## Sheet: Figure 1h
	all					median/cell
	t0	t10	t30			t0	t10	t30
	11.9845	7.50997	7.01928			20.7904	12.6781	15.2037
	11.7732	9.85185	11.0964			23.8628	11.9935	16.7254
	7.57732	5.77208	18.4628			14.9916	13.9574	15.4858
	7.37629	5.54986	39.7851			16.9723	13.5366	14.5911
	15.8402	26.792	12.584			18.9748	14.9263	12.9719
	16.933	8.55841	15.0138			19.2985	12.162	17.2833
	9.1134	6.31909	19.157			27.6375		15.3727
	7.5567	8.18803	8.35813
	11.8711	7.33903	6.30854
	11.3711	11.8177	7.48209
	15.7835	20.1595	8.34711
	38.6392	19.3675	30.0881
	16.7526	7.54416	12.8264
	47.1134	8.15385	7.74656
	31.0412	35.3903	22.5
	36.9382	6.71225	6.68033
	9.39175	20.5014	7.85246
	55.134	7.17989	8.42623
	7.45361	14.582	18.5
	24.5309	15.0159	5.40984
	10.067	13.5873	7.92623
	65.9175	12.5079	13.0984
	22.7062	8.29101	6.2459
	6.10309	11.1799	10.1721
	58.3391	15.1852	26.8279
	9.9023	41.0212	6.38525
	27.6552	7.15873	6.81967
	8.07471	12.7407	36.8197
	8.21264	6.56085	8.97541
	7.35632	7.25397	11.918
	35.1264	7.09524	12.7459
	36.2356	6.89947	10.3115
	15.069	11.5291	11.2869
	12.7636	6.10053	23.2131
	11.8079	5.40741	10.2951
	12.7783	9.99506	11.9417
	5.97044	7.40741	18.8
	12.1823	10.1432	13.1167
	7.31034	10.8543	10.125
	36.5025	8.03457	18.4417
	28.9704	43.9309	5.125
	5.81773	13.4765	24.65
	5.88177	9.19506	5.65833
	17.931	8.19753	22.6
	14.2364	6.6716	42.375
	22.6601	8.02469	5.69318
	9.88755	7.41728	8.31818
	5.71084	6.82469	8.08523
	5.04418	31.4222	8.90341
	6.97189	23.2444	12.0227
	13.2209	21.2642	11.0455
	23.0361	17.037	13.1648
	41.0843	16.642	31.1761
	9.72691	24.2288	16.3693
	14.7791	11.9299	16.0909
	15.2691	7.74539	16.5
	6.96385	19.0886	24.3068
	9.41365	15.8635	6.0625
	13.3735	5.73801	38.6761
	42.7229	12.2767	14.1761
	8.12048	12.9557	19.7211
	9.70281	12.7454	21.4778
	40.6827	9.36531	6.21959
	27.3735	28.6974	23.181
	16.9719	6.30996	19.8872
	26.9076	9.20295	17.8635
	9.45382	28.6716	6.74184
	16.0743	12.5683	5.91098
	12.5941	11.9963	21.727
	5.00495	6.37269	32.724
	12.8663	9.7417	8.35608
	9.83663	6.91882	10.3086
	8.75742	18.3284	11.3887
	9.97525	7.25092	10.997
	5.99505	5.94096	17.2997
	9.40099	8.631	8.55786
	31.4406	22.7454	16.1009
	7.35644	30.7601	6.25707
	8.31188	5.87823	10.2776
	22.5842	5.22878	8.31877
	16.5346	20.2296	21.3162
	5.90099	9.88148	12.5501
	11.6782	7.68889	11.9949
	9.4901	12.2963	5.36247
	9.07921	8.93333	17.2339
	7.75743	19.9407	17.8406
	15.1634	13.2	14.3291
	14.4505	32.8074	18.3188
	7.78218	10.9333	9.46016
	22.1462	7.06667	64.5193
	10.7018	9.14074	7.16709
	21.7953	16.3778	14.3188
	8.93567	20.4444	35.9126
	66.386	6.81482	26.982
	11.7661	15.2815	5.16195
	7.04094	13.6222	15.2031
	9.12866	18.5259	53.3316
	11.0526	10.5111	5.54242
	33.3509	5.43704	6.34962
	9.89474	37.1852	12.8123
	5.67251	17.1333	18.3702
	16.2398	9.66957	15.9794
	18.7251	5.47246	5.14139
	8.24561	10	24.108
	5.73099	6.34203	19.8252
	14.5614	13.4145	10.9306
	25.9942	10.9391	6.84833
	46.9474	10.0232	9.35117
	25.1813	10.2261	10.2074
	15.6759	7.26957	15.4381
	32.0759	7.36812	19.1773
	18.5103	7.71594	20.5953
	11.869	34.0464	31.9866
	22.0483	30.6377	10.3612
	18.3724	11.0145	6.76923
	21.6759	10.5565
	12.5035	7.50145
	62.531	6.65507
	6.26897	12.3884
	6.14483	19.8377
	21.0552
	11.8897
	21.4414
	20.8828
	9.24828
	7.49655
	27.6828
	6.16064
	6.6747
	16.2088
	25.4859
	13.0361
	41.3896
	32.5462
	22.3454
	60.008
	7.63052
	24.3133
	8.23293
	25.4378
	8.01606
	60.3052
	77.4297
	9.71084
	19.8554
	19.5261
	5.3253
	10.7309
	25.4779
	23.9518
	15.4377
	12.3936
	15.992
	10.0482
	10.6667
	95.8956
	55.5743
	90.9558

## Sheet: Figure 1i
	t0	t10	t30
	78.6805	42.8894	68.5198
	69.7905	35.526	179.469
	48.9106	47.2434	105.295
	108.186	71.3768	103.364
	73.846	99.8444	69.1429
	107.306	62.3011	37.3721
	38.7704	63.8046	80.383
	61.6582	47.9881	67.2034
	34.272	49.8087	34.7013
	26.0998	65.3947	31.58
	110.442	55.123	34.5669
	105.587	107.055	105.421
	48.3276	34.5585	39.0068
	46.8921	57.4099	91.6056
	73.3632	40.297	85.754
	38.458	85.5659	58.1236
	44.696	75.8813	68.7424
	71.3632	93.0688	69.3847
	140.743	66.556	40.0279
	131.745	76.8597	41.1816
	118.935	48.0777	42.8616
	120.353	47.6659	36.1138
	90.655	78.0999	66.6762
	29.5453	46.3507	72.3823
	52.5453	90.6552	34.209
	44.851	94.6394	36.3937
	88.8209	46.9103	69.7086
	67.7714	64.5746	39.2057
	50.1125	32.8163	146.943
	33.4729	28.297	137.838
	36.0539	60.0066	44.1711
	37.7378	51.1487	144.723
	98.8892	42.6644	49.0465
	98.5216	46.2831	33.6166
	115.145	84.0389	93.8573
	92.8763	53.2129	91.4625
	48.9608	56.2351	47.8175
	32.2575	68.5844	78.7315
	67.0848	32.6921	66.9669
	70.7366	38.9168	44.0096
	89.194	72.1626	131.46
	45.035	57.9783	85.6462
	39.7318	114.101	83.7692
	36.4583	115.595	47.5774
	57.5909	111.062	79.209
	45.6422	38.581	62.1739
	72.9768	55.7198	85.3263
	69.6057	85.5356	59.472
	55.4893	43.6501	98.1542
	52.803	35.7049	53.6255
	91.2	38.0562	59.6917
	50.1417	29.0847	100.512
	45.3678	65.3015	75.6462
	60.8726	40.7467	31.7117
	69.4535	54.5484	44.015
	79.5504	44.2537	33.6551
	35.3813	47.6555	58.4168
	45.9942	87.1469	74.2542
	55.1417	85.4262	36.2597
	74.6046	35.1417	62.9588
	65.341	36.4119	58.5896
	32.0417	63.3281	58.1095
	57.8342	64.8641	65.7464
	25.2646	97.2636	55.4066
	24.3964	110.988	59.7292
	25.8262	59.4344	71.3606
	59.9403	99.1671	57.5825
	62.4333	117.299	53.5436
	83.9568	27.5664	45.6207
	33.6168	77.4476	44.7105
	70.2326	101.226	54.2704
	103.389	172.944	87.805
	78.7545	87.8099	47.313
	47.4353	57.6617	110.325
	93.3728	42.1073	88.3289
	51.8362	73.4382	52.071
	59.8638	75.347	60.0427
	39.1818	42.7616	69.2876
	48.8293	51.817	119.209
	36.4689	47.7761	101.979
	61.9614	122.938	77.1209
	53.0308	178.284	94.5128
	42.1801	46.0123	83.4494
	41.6345	66.6093	55.3507
	80.3236	108.475	55.1422
	40.0046	101.661	92.4528
	90.1631	59.3547	92.6381
	89.8298	66.5572	98.4005
	101.621	53.3955	48.1968
	61.759	53.3132	85.6378
	76.9959	95.5657	131.081
	52.1999	104.014
	64.5006	65.1796
	48.1461	57.6528
	126.665	82.1293
	55.679	54.9194
	168.444	75.1682
	46.7668	52.0905
	82.0707	47.9716
	41.3909	85.5057
	116.304	57.7402
	32.0735	61.3603
	81.2487	58.0651
	84.5883	60.6773
	85.9995	43.0286
	83.6229	75.9068
	57.1385	76.0156
	48.4104	60.4841
	72.2177	87.4795
	94.1736	57.8625
	105.938	53.0292
	104.009	60.0727
	90.2316
	37.1039
	79.3762
	40.3858
	95.8691
	41.6465
	106.568
	55.66
	95.026
	24.8087
	68.9587
	94.0831
	98.2404
	107.717
	38.919
	132.232
	108.18
	31.3616

## Sheet: Figure 1k
	t0	t10	t30
	9.35	10.3	11.3
	9.79	7.9	7.98
	11.4	7.84	14.9
	7.97	8.31	10.4
	11.9	10.2	7.97
	14.2	14.7	11.9
	9.86	7.98	6.87
	13.5	12.7	11
	9.42		8.57
	11.6
	8.63	5.43	5.76
	9.17	8.22	6.94
		7.81
	19.9	7.76	6.26
	17.7	11.5	8.98
	14.6	6.05	6.53

## Sheet: Figure 1l
	t0	t180
	14	6.21
	8.97	4.89
	11.6	5.46
	7.5	15.3
	12.2	5.29
	7.79	6.76
	14.4	7.84
	10.8	8.77
	8.04	8.06
	10.3	13.8
	11.8
	14.3

## Sheet: Figure 2c
	t0	t30
	18.0602	41.4179
	23.6782	46.2302
	31.629	32.2176
	44.3376	56.365
	30.3371	45.3875
	28.5971	48.8299
	27.0552	21.5706
	26.5211	39.9337
	36.022	23.6536
	26.5835	46.4129
	29.2096	28.8462
	28.934	38.5214
	35.2941	58.0645
	35.2518	41.6058

## Sheet: Figure 2e
	t0	t180
	62.9053	51.0067
	26.3697	36.2259
	37.8071	47.541
	33.0278	46.4286
	24.6996	21.3499
	14.7418	24.4755
	13.8015	38.7342
	11.0092	37.8218
	26.8893	22.0954
	21.1155	49.7727
	31.1012	36.6953
	21.9608	44.3057
	29.4007	31.6088
	26.6304	46.7463
		43.7922

[truncated: 61 more sheets: Figure 2h, Figure 2j, Figure 2l, Figure 2m, Figure 3b, Figure 3c, Figure 3d, Figure 3e, Figure 4a, Figure 4b, Figure 4c, Figure 4d, Figure 5a, Figure 5b, Figure 5c, Figure 5d, Figure 5e, Figure 5f, Figure 6b, Figure 6c …]
